# Supplementary material for: Ovicides paralithodis (Nemertea, Carcinonemertidae), a new species of symbiotic egg predator of the red king crab Paralithodes camtschaticus (Tilesius, 1815) (Decapoda, Anomura)
Source: Zookeys. 2013 Jan 14;(258):1–15. doi: 10.3897/zookeys.258.4260 (PMC3591753; doi:10.3897/zookeys.258.4260)
Supplement: XML Treatment for Ovicides paralithodis [file zookeys.258.4260-treatment1.xml]

<!DOCTYPE tp:taxon-treatment
  PUBLIC "-//TaxonX//DTD Taxonomic Treatment Publishing DTD v0 20100105//EN" "tax-treatment-NSO.dtd">
<tp:taxon-treatment xmlns:tp="http://www.plazi.org/taxpub"><tp:treatment-meta><mixed-citation publication-type="journal"><person-group><name><surname>Kajihara</surname><given-names>Hiroshi</given-names></name><name><surname>Kuris</surname><given-names>Armand M.</given-names></name></person-group><article-title>
                    <italic>Ovicides paralithodis</italic> (Nemertea, Carcinonemertidae), a new species of symbiotic egg predator of the red king crab 
                    <italic>Paralithodes camtschaticus</italic> (Tilesius, 1815) (Decapoda, Anomura)
                </article-title><source>Zookeys</source><day>14</day><month>1</month><year>2013</year><volume>2013</volume><issue>258</issue><fpage>1</fpage><lpage>15</lpage><pub-id pub-id-type="doi">10.3897/zookeys.258.4260</pub-id></mixed-citation></tp:treatment-meta><tp:nomenclature><tp:taxon-name>
                        <tp:taxon-name-part taxon-name-part-type="genus">Ovicides</tp:taxon-name-part>
                        <tp:taxon-name-part taxon-name-part-type="species">paralithodis</tp:taxon-name-part>
                    <object-id xmlns:xlink="http://www.w3.org/1999/xlink" xlink:type="simple">urn:lsid:zoobank.org:act:1E52DC7A-C52F-4502-AEAC-7A3EB0244F4D</object-id>
								<object-id xmlns:xlink="http://www.w3.org/1999/xlink" xlink:type="simple">http://species-id.net/wiki/Ovicides_paralithodis</object-id>
								</tp:taxon-name><tp:taxon-status xmlns:xlink="http://www.w3.org/1999/xlink" xlink:type="simple">sp. n.</tp:taxon-status><xref ref-type="fig" rid="F1">Figs 1</xref><xref ref-type="fig" rid="F2"/><xref ref-type="fig" rid="F3"/><xref ref-type="fig" rid="F4"/><xref ref-type="fig" rid="F5">–5</xref><tp:nomenclature-citation-list><tp:nomenclature-citation><tp:taxon-name>Carcinonemertidae</tp:taxon-name><comment> Form 4: <xref ref-type="bibr" rid="B49">Wickham and Kuris (1988)</xref>.</comment></tp:nomenclature-citation></tp:nomenclature-citation-list></tp:nomenclature><tp:treatment-sec sec-type="Material examined"><title>Material examined.</title><p>Holotype: female, ZIHU 4271, serial transverse sections (8 µm thick) of anterior body fragment, stained with Mallory’s trichrome method, 5 slides. Allotype: male, ZIHU 4272, serial transverse sections (8 µm thick) of anterior body fragment, stained with Mallory’s trichrome method, 3 slides. The other specimen obtained (female) was destroyed and lost during preparation.</p></tp:treatment-sec><tp:treatment-sec sec-type="Diagnosis"><title>Diagnosis.</title><p>An <italic><tp:taxon-name>Ovicides</tp:taxon-name></italic> without eyes; vacuolated, basophilic glandular lobes extending pre- and post-cerebrally; acidophilic submuscular glands scattered among basophilic lobes, not arranged in row; sexes separate; female and male about 1 cm and 5 mm in length, respectively.</p></tp:treatment-sec><tp:treatment-sec sec-type="Type host"><title>Type host.</title><p><italic><tp:taxon-name>Paralithodes camtschaticus</tp:taxon-name></italic> (Tilesius, 1815) (Decapoda, Anomura).</p></tp:treatment-sec><tp:treatment-sec sec-type="Description"><title>Description.</title><p><italic>External features</italic>. In life, holotype (female) about 1 cm long, 0.9 mm wide; pale orange in colour (largely due to alimentary canal), except whitish tip of head (<xref ref-type="fig" rid="F1">Fig. 1A</xref>). Allotype (male) about 5 mm in length, 0.3 mm in width; cream white in colour (<xref ref-type="fig" rid="F1">Fig. 1B</xref>). Living in thin, transparent mucous tube.</p><p><italic>Proboscis apparatus</italic>. Rhynchodaeum opening to dorsal wall of oesophagus (<xref ref-type="fig" rid="F2">Fig. 2A</xref>). Anterior proboscis chamber 136 µm (unknown in allotype) long by 100 µm (82 µm in allotype) diameter; central stylet basis 48 µm (56 µm in allotype) long by 20 µm (20 µm in allotype) diameter (<xref ref-type="fig" rid="F2">Figs 2B</xref><xref ref-type="fig" rid="F3">, 3</xref>); central stylet 16 µm (12 µm in allotype) in length (all measured from transverse sections); stylet to basis ratio 0.21–0.33; two accessory stylet pouches each containing two accessory stylets (<xref ref-type="fig" rid="F2">Fig. 2C</xref>). Middle proboscis chamber 80 µm (54 µm in allotype) in diameter. Posterior proboscis chamber 240 µm (unknown in allotype) long by 130 µm (94 µm in allotype) wide. Proboscis almost same length as rhynchocoel, extending posteriorly behind pylorus-intestine junction; musculature of rhynchocoel wall uncertain in light microscopy.</p><p><italic>Alimentary canal</italic>. Oesophagus opening ventrally at tip of head. Stomach wall containing circular muscle fibres (<xref ref-type="fig" rid="F2">Fig. 2D</xref>).</p><p><italic>Glandular system</italic>. Vacuolated, basophilic glandular lobes filling much space of precerebral region between body-wall musculature and oesophagus (<xref ref-type="fig" rid="F2">Fig. 2A</xref>), extending post-cerebrally in intestinal region, but gradually less distinct posteriorly (<xref ref-type="fig" rid="F4">Fig. 4A</xref>). Acidophilic submuscular glands scattered among basophilic lobes (<xref ref-type="fig" rid="F2">Fig. 2A</xref>), not arranged in row beneath body-wall musculature.</p><fig id="F1" position="float" orientation="portrait"><label>Figure 1.</label><caption><p><italic><tp:taxon-name>Ovicides paralithodis</tp:taxon-name></italic> sp. n., photographs taken in life. <bold>A</bold> holotype, female, ZIHU 4271 <bold>B</bold> allotype, male, ZIHU 4272.</p></caption><graphic xmlns:xlink="http://www.w3.org/1999/xlink" xlink:href="ZooKeys-258-001-g001.jpg" position="float" orientation="portrait" xlink:type="simple"/></fig><fig id="F2" position="float" orientation="portrait"><label>Figure 2.</label><caption><p><italic><tp:taxon-name>Ovicides paralithodis</tp:taxon-name></italic> sp. n., photomicrographs of transverse sections. <bold>A</bold> precerebral region, showing rhynchodaeum just after branched off from oesophagus <bold>B</bold> anterior proboscis chamber showing stylet basis and one of the two accessory stylet pouches <bold>C</bold> accessory stylet <bold>D</bold> stomach, showing circular muscle fibres (indicated by arrowheads). A, C, D, allotype, male, ZIHU 4272; B, holotype, female, ZIHU 4271.</p></caption><graphic xmlns:xlink="http://www.w3.org/1999/xlink" xlink:href="ZooKeys-258-001-g002.jpg" position="float" orientation="portrait" xlink:type="simple"/></fig><fig id="F3" position="float" orientation="portrait"><label>Figure 3.</label><caption><p><italic><tp:taxon-name>Ovicides paralithodis</tp:taxon-name></italic> sp. n., photomicrograph of transverse section through brain ring, allotype, male, ZIHU 4272.</p></caption><graphic xmlns:xlink="http://www.w3.org/1999/xlink" xlink:href="ZooKeys-258-001-g003.jpg" position="float" orientation="portrait" xlink:type="simple"/></fig><p><italic>Excretory system</italic>. Flame cells, nephridioducts, and nephridiopores not found.</p><p><italic>Nervous system</italic>. Dorsal and ventral brain commissures 13 µm (9 µm in allotype) and 10 µm (7 µm in allotype) in thickness, respectively (<xref ref-type="fig" rid="F3">Fig. 3</xref>).</p><p><!--PageBreak--><italic>Vascular system</italic>. Pair of cephalic vessels meeting above rhynchodaeum, posteriorly passing through cerebral ring (<xref ref-type="fig" rid="F3">Fig. 3</xref>), extending further backward as lateral vessel on each side, situated near lateral nerve cord (<xref ref-type="fig" rid="F4">Fig. 4A</xref>).</p><p><!--PageBreak--><italic>Sensory system</italic>. No eyes. No cerebral organs. No frontal organ.</p><p><italic>Reproductive system</italic>. Ovaries more or less regularly interspersed with intestinal lateral diverticula, arranged in row on each side of body; single oviduct from each ovary extending dorsally (<xref ref-type="fig" rid="F4">Fig. 4B</xref>). Single egg string found in the same crab egg mass about 1 cm in length, containing pink eggs (<xref ref-type="fig" rid="F5">Fig. 5A, B</xref>). Takakura’s duct present in male, about 40 µm in diameter (<xref ref-type="fig" rid="F4">Fig. 4A</xref>).</p><fig id="F4" position="float" orientation="portrait"><label>Figure 4.</label><caption><p><italic><tp:taxon-name>Ovicides paralithodis</tp:taxon-name></italic> sp. n., photomicrographs of transverse sections through intestinal region. <bold>A</bold> testes and Takakura’s duct, allotype, male, ZIHU 4272 <bold>B</bold> gonopore opening dorsally, holotype, female, ZIHU 4271.</p></caption><graphic xmlns:xlink="http://www.w3.org/1999/xlink" xlink:href="ZooKeys-258-001-g004.jpg" position="float" orientation="portrait" xlink:type="simple"/></fig><fig id="F5" position="float" orientation="portrait"><label>Figure 5.</label><caption><p><italic><tp:taxon-name>Ovicides paralithodis</tp:taxon-name></italic> sp. n. <bold>A</bold> egg strand laid by holotype <bold>B</bold> magnification of <bold>A.</bold></p></caption><graphic xmlns:xlink="http://www.w3.org/1999/xlink" xlink:href="ZooKeys-258-001-g005.jpg" position="float" orientation="portrait" xlink:type="simple"/></fig><!--PageBreak--></tp:treatment-sec><tp:treatment-sec sec-type="Behaviour"><title>Behaviour.</title><p>Fed on <italic><tp:taxon-name>Paralithodes camtschaticus</tp:taxon-name></italic> eggs <italic>in vitro</italic>, piercing the egg membrane with its stylet and consuming the contents of the ruptured eggs. <italic>In vivo</italic> feeding confirmed by frequent observations of gut contents containing crab egg yolk and eye placodes. Juvenile worms were recovered from two of 30 male and non-ovigerous female crabs collected at Juneau and Seward, Alaska. The presence of juvenile worms on hosts lacking eggs suggests that the life cycle of <italic><tp:taxon-name>Ovicides paralithodis</tp:taxon-name></italic> may be more similar to carcinonemertids such as <italic><tp:taxon-name>Carcinonemertes errans</tp:taxon-name></italic> Wickham, 1978 where worms can transfer from males to females, and from premoult to postmoult cuticles of non-ovigerous crabs (<xref ref-type="bibr" rid="B50">Wickham et al. 1984</xref>, <xref ref-type="bibr" rid="B30">Kuris 1993</xref>) than to <italic><tp:taxon-name>Carcinonemertes regicides</tp:taxon-name></italic> of the red king crab for which transmission only occurs among brooding female crabs (<xref ref-type="bibr" rid="B31">Kuris et al. 1991</xref>). A life cycle involving non-ovigerous hosts may be common among <italic><tp:taxon-name>Ovicides</tp:taxon-name></italic> spp. since <xref ref-type="bibr" rid="B38">Shields and Segonzac (2007)</xref> described the other known species of <italic><tp:taxon-name>Ovicides</tp:taxon-name></italic> from non-ovigerous crabs.</p></tp:treatment-sec><tp:treatment-sec sec-type="Ecology"><title>Ecology.</title><p>The proportion of infested crabs exceeded 50 percent at 13 localities in Alaska, reaching 100 percent at five localities. At six localities the intensity of infestations exceeded 1,000 worms per pleopod (red king crabs have six egg-bearing pleopods), with the highest reported intensity at Terror Bay, Kodiak Island, &gt;24,000 worms per pleopod (<xref ref-type="bibr" rid="B31">Kuris et al. 1991</xref>) (voucher specimens are deposited in the Santa Barbara Museum of Natural History, CA, USA). At most locations sampled in Alaska it co-occurred with <italic><tp:taxon-name>Carcinonemertes regicides</tp:taxon-name></italic>, but it was usually less abundant than <italic><tp:taxon-name>Carcinonemertes regicides</tp:taxon-name></italic>. It was the only symbiotic egg predator nemertean present on red king crabs along the Alaska Peninsula and it was rare at Cook Inlet where <italic><tp:taxon-name>Carcinonemertes regicides</tp:taxon-name></italic> caused up to 95% brood mortality.</p></tp:treatment-sec><tp:treatment-sec sec-type="Etymology"><title>Etymology.</title><p>The specific name, <italic>paralithodis</italic>, is a noun in the genitive case, derived from the generic name of the host crustacean, <italic><tp:taxon-name>Paralithodes camtschaticus</tp:taxon-name></italic>.</p><!--PageBreak--></tp:treatment-sec><tp:treatment-sec sec-type="Distribution"><title>Distribution.</title><p>In addition to the type locality, the Sea of Okhotsk, off Abashiri, Hokkaido, Japan, <italic><tp:taxon-name>Ovicides paralithodis</tp:taxon-name></italic> has been reported from Adak, Dutch Harbor, Morshovoi Bay, Pavlof Bay, Kodiak Island, Resurrection Bay, Seward, Cook Inlet and Southeastern Alaska (Barlow Cove, Deadman’s Reach, Gambier Cove, and Pybus Cove, Juneau) by <xref ref-type="bibr" rid="B31">Kuris et al. (1991)</xref> as Form 4. The distribution of <italic><tp:taxon-name>Ovicides paralithodis</tp:taxon-name></italic>, may generally overlap the native range of its host, <italic><tp:taxon-name>Paralithodes camtschaticus</tp:taxon-name></italic> although it is apparently absent over some large areas such as Bristol Bay and Norton Sound, Alaska. The red king crab was intentionally introduced into the Barents Sea, northern Europe, from the northern Pacific in 1961–1969 (<xref ref-type="bibr" rid="B32">Orlov and Ivanov 1978</xref>), and its distribution now extends westward beyond the Kola Peninsula to the Norwegian coast (<xref ref-type="bibr" rid="B15">Falk-Petersen et al. 2011</xref>) and north to the Svalbard archipelago (<xref ref-type="bibr" rid="B28">Kirby 2003</xref>). Surveys of the introduced Atlantic population of <italic><tp:taxon-name>Paralithodes camtschaticus</tp:taxon-name></italic> for epifauna and parasites <!--PageBreak-->have not recovered any symbiotic egg predator nemerteans (<xref ref-type="bibr" rid="B12">Dvoretsky and Dvoretsky 2010</xref>, <xref ref-type="bibr" rid="B15">Falk-Petersen et al. 2011</xref>). Apparently the introduced crabs were not infested with these important natural enemies. This lack of infectious natural enemies may contribute to their rapid population growth and geographic expansion in the northeastern Atlantic Ocean (<xref ref-type="bibr" rid="B45">Torchin et al. 2003</xref>, <xref ref-type="bibr" rid="B15">Falk-Petersen et al. 2011</xref>).</p></tp:treatment-sec><tp:treatment-sec sec-type="Taxonomic remarks"><title>Taxonomic remarks.</title><p>Of the four currently recognised congeners in <italic><tp:taxon-name>Ovicides</tp:taxon-name></italic>, <italic><tp:taxon-name>Ovicides paralithodis</tp:taxon-name></italic> is distinguished from <italic><tp:taxon-name>Ovicides julieae</tp:taxon-name></italic> and <italic><tp:taxon-name>Ovicides davidi</tp:taxon-name></italic> by the absence of eyes. <italic><tp:taxon-name>Ovicides jasoni</tp:taxon-name></italic> and <italic><tp:taxon-name>Ovicides jonesi</tp:taxon-name></italic> are eye-less as is the new species. <italic><tp:taxon-name>Ovicides jasoni</tp:taxon-name></italic> can be distinguished from <italic><tp:taxon-name>Ovicides paralithodis</tp:taxon-name></italic> in having densely arranged submuscular glands (<xref ref-type="bibr" rid="B38">Shields and Segonzac 2007</xref>, fig. 3E). <italic><tp:taxon-name>Ovicides jonesi</tp:taxon-name></italic> differs from the new species in that it lacks vacuolated glandular lobes in the precerebral region (<xref ref-type="bibr" rid="B38">Shields and Segonzac 2007</xref>, fig. 6B–D). The new species differs from <italic><tp:taxon-name>Ovicides julieae</tp:taxon-name></italic> also in that the lateral vessels fuse above the oesophagus (seemingly postcerebrally, cf. <xref ref-type="bibr" rid="B37">Shields 2001</xref>, fig. 1) in the latter, while <italic><tp:taxon-name>Ovicides paralithodis</tp:taxon-name></italic> has a pair of precerebral cephalic vessels, which meet above the rhynchodaeum, posteriorly passing through the cerebral ring. The markedly different habitats of the hosts (hydrothermal vents and tropical coral reef for the previously described species of <italic><tp:taxon-name>Ovicides</tp:taxon-name></italic> versus boreal continental shelf waters for <italic><tp:taxon-name>Ovicides paralithodis</tp:taxon-name></italic>) and the very different types of hosts (brachyuran crabs versus an anomuran) add to the <!--PageBreak-->distinctive nature of the present species. The dorsal position of the ovarian pore in <italic><tp:taxon-name>Ovicides paralithodis</tp:taxon-name></italic> seems to be unique in Carcinonemertidae.</p><p><italic><tp:taxon-name>Ovicides paralithodis</tp:taxon-name></italic> has only been confirmed from <italic><tp:taxon-name>Paralithodes camtschaticus</tp:taxon-name></italic>. However, a similar eyeless form with accessory stylet pouches is common on tanner crab, <italic><tp:taxon-name>Chionoecetes bairdi</tp:taxon-name></italic> Rathbun, 1924 and has also been found on the Dungeness crab, <italic><tp:taxon-name>Cancer magister</tp:taxon-name></italic> Dana, 1852 in Alaskan waters (AMK, unpublished observations).</p></tp:treatment-sec><tp:treatment-sec sec-type="Molecular phylogeny"><title>Molecular phylogeny.</title><p>In the maximum-likelihood tree (<italic>ln</italic> L = –9804.30) (<xref ref-type="fig" rid="F6">Fig. 6</xref>), <italic><tp:taxon-name>Ovicides paralithodis</tp:taxon-name></italic> appeared as a sister taxon to the clade comprised of <italic><tp:taxon-name>Carcinonemertes carcinophila</tp:taxon-name></italic> (Kölliker, 1845) of <xref ref-type="bibr" rid="B3">Andrade et al. (2012)</xref> and <italic><tp:taxon-name>Carcinonemertes</tp:taxon-name></italic> cf. <italic>carcinophila imminuta</italic> Humes, 1942 of <xref ref-type="bibr" rid="B43">Thollesson and Norenburg (2003)</xref>. The clade comprised of these three species (family <tp:taxon-name>Carcinonemertidae</tp:taxon-name>) was supported by 100% bootstrap value.</p><fig id="F6" position="float" orientation="portrait"><label>Figure 6.</label><caption><p>Phylogenetic tree resulting from maximum likelihood analysis of combined 28S rRNA and COI (<italic>ln</italic> L = –9804.30). Numbers above/below nodes indicate bootstrap support values &gt;50%.</p></caption><graphic xmlns:xlink="http://www.w3.org/1999/xlink" xlink:href="ZooKeys-258-001-g006.jpg" position="float" orientation="portrait" xlink:type="simple"/></fig></tp:treatment-sec><ref-list><ref id="B49"><mixed-citation xmlns:xlink="http://www.w3.org/1999/xlink" xlink:type="simple"><person-group><name name-style="western"><surname>Wickham</surname><given-names>DE</given-names></name><name name-style="western"><surname>Kuris</surname><given-names>AM</given-names></name></person-group> (<year>1988</year>)<article-title> Diversity among nemertean egg predators of decapod crustaceans.</article-title><source>Hydrobiologia </source><volume>156</volume>: <fpage>23</fpage>-<lpage>30</lpage>. doi: <ext-link ext-link-type="uri" xlink:href="http://dx.doi.org/10.1007/BF00027974" xlink:type="simple">10.1007/BF00027974</ext-link></mixed-citation></ref><ref id="B50"><mixed-citation xmlns:xlink="http://www.w3.org/1999/xlink" xlink:type="simple"><person-group><name name-style="western"><surname>Wickham</surname><given-names>DE</given-names></name><name name-style="western"><surname>Roe</surname><given-names>P</given-names></name><name name-style="western"><surname>Kuris</surname><given-names>AM</given-names></name></person-group> (<year>1984</year>)<article-title> Transfer of nemertean egg predators during host molting and copulation.</article-title><source>Biological Bulletin </source><volume>167</volume>: <fpage>331</fpage>-<lpage>338</lpage>. doi: <ext-link ext-link-type="uri" xlink:href="http://dx.doi.org/10.2307/1541280" xlink:type="simple">10.2307/1541280</ext-link></mixed-citation></ref><ref id="B30"><mixed-citation xmlns:xlink="http://www.w3.org/1999/xlink" xlink:type="simple"><person-group><name name-style="western"><surname>Kuris</surname><given-names>AM</given-names></name></person-group> (<year>1993</year>)<article-title> Life cycles of nemerteans that are symbiotic egg predators of decapod Crustacea: adaptations to host life histories.</article-title><source>Hydrobiologia </source><volume>266</volume>: <fpage>1</fpage>-<lpage>14</lpage>. doi: <ext-link ext-link-type="uri" xlink:href="http://dx.doi.org/10.1007/BF00013355" xlink:type="simple">10.1007/BF00013355</ext-link></mixed-citation></ref><ref id="B31"><mixed-citation xmlns:xlink="http://www.w3.org/1999/xlink" xlink:type="simple"><person-group><name name-style="western"><surname>Kuris</surname><given-names>AM</given-names></name><name name-style="western"><surname>Blau</surname><given-names>SF</given-names></name><name name-style="western"><surname>Paul</surname><given-names>AJ</given-names></name><name name-style="western"><surname>Shields</surname><given-names>JD</given-names></name><name name-style="western"><surname>Wickham</surname><given-names>DE</given-names></name></person-group> (<year>1991</year>)<source> Infestation by brood symbionts and their impact on egg mortality of the red king crab, <italic>Paralithodes camtschatica</italic>, in Alaska: geographic and temporal variation. Canadian Journal of Fisheries and Aquatic Sciences 48: 559–568. </source>doi: <ext-link ext-link-type="uri" xlink:href="http://dx.doi.org/10.1139/f91-071" xlink:type="simple">10.1139/f91-071</ext-link></mixed-citation></ref><ref id="B38"><mixed-citation xmlns:xlink="http://www.w3.org/1999/xlink" xlink:type="simple"><person-group><name name-style="western"><surname>Shields</surname><given-names>JD</given-names></name><name name-style="western"><surname>Segonzac</surname><given-names>M</given-names></name></person-group> (<year>2007</year>)<article-title> New nemertean worms (Carcinonemertidae) on bythograeid crabs (Decapoda: Brachyura) from Pacific hydrothermal vent sites.</article-title><source>Journal of Crustacean Biology </source><volume>27</volume> (<issue>4</issue>): <fpage>681</fpage>-<lpage>692</lpage>. doi: <ext-link ext-link-type="uri" xlink:href="http://dx.doi.org/10.1651/S-2794.1" xlink:type="simple">10.1651/S-2794.1</ext-link></mixed-citation></ref><ref id="B32"><mixed-citation xmlns:xlink="http://www.w3.org/1999/xlink" xlink:type="simple"><person-group><name name-style="western"><surname>Orlov</surname><given-names>TI</given-names></name><name name-style="western"><surname>Ivanov</surname><given-names>BG</given-names></name></person-group> (<year>1978</year>)<article-title> On the introduction of the Kamchatka king crab <italic>Paralithodes camtschatica</italic> (Decapoda: Anomura: Lithodidae) into the Barents Sea.</article-title><source>Marine Biology </source><volume>48</volume>: <fpage>373</fpage>-<lpage>375</lpage>. doi: <ext-link ext-link-type="uri" xlink:href="http://dx.doi.org/10.1007/BF00391642" xlink:type="simple">10.1007/BF00391642</ext-link></mixed-citation></ref><ref id="B15"><mixed-citation xmlns:xlink="http://www.w3.org/1999/xlink" xlink:type="simple"><person-group><name name-style="western"><surname>Falk-Petersen</surname><given-names>J</given-names></name><name name-style="western"><surname>Renaud</surname><given-names>P</given-names></name><name name-style="western"><surname>Anisimova</surname><given-names>N</given-names></name></person-group> (<year>2011</year>)<article-title> Establishment and ecosystem effects on the alien invasive red king crab (<italic>Paralithodes camtschaticus</italic>) in the Barents Sea—a review.</article-title><source>ICES Journal of Marine Science </source><volume>68</volume> (<issue>3</issue>): <fpage>479</fpage>-<lpage>488</lpage>. doi: <ext-link ext-link-type="uri" xlink:href="http://dx.doi.org/10.1093/icesjms/fsq192" xlink:type="simple">10.1093/icesjms/fsq192</ext-link></mixed-citation></ref><ref id="B28"><mixed-citation xmlns:xlink="http://www.w3.org/1999/xlink" xlink:type="simple"><person-group><name name-style="western"><surname>Kirby</surname><given-names>A</given-names></name></person-group> (<year>2003</year>)<source> BBC News: King crabs march towards the Pole. <ext-link ext-link-type="uri" xlink:href="http://news.bbc.co.uk/2/hi/science/nature/3149782.stm" xlink:type="simple">http://news.bbc.co.uk/2/hi/science/nature/3149782.stm</ext-link></source></mixed-citation></ref><ref id="B12"><mixed-citation xmlns:xlink="http://www.w3.org/1999/xlink" xlink:type="simple"><person-group><name name-style="western"><surname>Dvoretsky</surname><given-names>AG</given-names></name><name name-style="western"><surname>Dvoretsky</surname><given-names>VG</given-names></name></person-group> (<year>2010</year>)<article-title> Epifauna associated with an introduced crab in the Barents Sea: a 5-year study.</article-title><source>ICES Journal of Marine Science </source><volume>67</volume> (<issue>2</issue>): <fpage>204</fpage>-<lpage>214</lpage>. doi: <ext-link ext-link-type="uri" xlink:href="http://dx.doi.org/10.1093/icesjms/fsp243" xlink:type="simple">10.1093/icesjms/fsp243</ext-link></mixed-citation></ref><ref id="B45"><mixed-citation xmlns:xlink="http://www.w3.org/1999/xlink" xlink:type="simple"><person-group><name name-style="western"><surname>Torchin</surname><given-names>ME</given-names></name><name name-style="western"><surname>Lafferty</surname><given-names>KD</given-names></name><name name-style="western"><surname>Dobson</surname><given-names>AP</given-names></name><name name-style="western"><surname>McKenzie</surname><given-names>VJ</given-names></name><name name-style="western"><surname>Kuris</surname><given-names>AM</given-names></name></person-group> (<year>2003</year>)<article-title> Introduced species and their missing parasites.</article-title><source>Nature </source><volume>421</volume>: <fpage>628</fpage>-<lpage>631</lpage>. doi: <ext-link ext-link-type="uri" xlink:href="http://dx.doi.org/10.1038/nature01346" xlink:type="simple">10.1038/nature01346</ext-link></mixed-citation></ref><ref id="B37"><mixed-citation xmlns:xlink="http://www.w3.org/1999/xlink" xlink:type="simple"><person-group><name name-style="western"><surname>Shields</surname><given-names>JD</given-names></name></person-group> (<year>2001</year>)<article-title> <italic>Ovicides julieae</italic> n. gen., n. sp. (Nemertea: Carcinonemertidae) on xanthid crabs from the Great Barrier Reef, Australia.</article-title><source>Journal of Crustacean Biology </source><volume>21</volume> (<issue>1</issue>): <fpage>304</fpage>-<lpage>312</lpage>. doi: <ext-link ext-link-type="uri" xlink:href="http://dx.doi.org/10.1651/0278-0372(2001)021[0304:OJNGNS]2.0.CO;2" xlink:type="simple">10.1651/0278-0372(2001)021[0304:OJNGNS]2.0.CO;2</ext-link></mixed-citation></ref><ref id="B3"><mixed-citation xmlns:xlink="http://www.w3.org/1999/xlink" xlink:type="simple"><person-group><name name-style="western"><surname>Andrade</surname><given-names>SCS</given-names></name><name name-style="western"><surname>Strand</surname><given-names>M</given-names></name><name name-style="western"><surname>Schwartz</surname><given-names>M</given-names></name><name name-style="western"><surname>Chen</surname><given-names>H</given-names></name><name name-style="western"><surname>Kajihara</surname><given-names>H</given-names></name><name name-style="western"><surname>von Döhren</surname><given-names>J</given-names></name><name name-style="western"><surname>Sun</surname><given-names>S</given-names></name><name name-style="western"><surname>Junoy</surname><given-names>J</given-names></name><name name-style="western"><surname>Thiel</surname><given-names>M</given-names></name><name name-style="western"><surname>Norenburg</surname><given-names>JL</given-names></name><name name-style="western"><surname>Turbeville</surname><given-names>JM</given-names></name><name name-style="western"><surname>Giribet</surname><given-names>G</given-names></name><name name-style="western"><surname>Sundberg</surname><given-names>P</given-names></name></person-group> (<year>2012</year>)<article-title> Disentangling ribbon worm relationships: multi-locus analysis supports traditional classification of the phylum Nemertea.</article-title><source>Cladistics </source><volume>28</volume>: <fpage>141</fpage>-<lpage>159</lpage>. doi: <ext-link ext-link-type="uri" xlink:href="http://dx.doi.org/10.1111/j.1096-0031.2011.00376.x" xlink:type="simple">10.1111/j.1096-0031.2011.00376.x</ext-link></mixed-citation></ref><ref id="B43"><mixed-citation xmlns:xlink="http://www.w3.org/1999/xlink" xlink:type="simple"><person-group><name name-style="western"><surname>Thollesson</surname><given-names>M</given-names></name><name name-style="western"><surname>Norenburg</surname><given-names>JL</given-names></name></person-group> (<year>2003</year>)<article-title> Ribbon worm relationships: a phylogeny of the phylum Nemertea.</article-title><source>Proceedings of the Royal Society B </source><volume>270</volume>: <fpage>407</fpage>-<lpage>415</lpage>. doi: <ext-link ext-link-type="uri" xlink:href="http://dx.doi.org/10.1098/rspb.2002.2254" xlink:type="simple">10.1098/rspb.2002.2254</ext-link></mixed-citation></ref></ref-list></tp:taxon-treatment>
